# Supplementary material for: Andrographolide Ameliorates Inflammatory Changes Induced by D-Lactate in Bovine Fibroblast-like Synoviocytes
Source: Animals (Basel). 2024 Mar 19;14(6):936. doi: 10.3390/ani14060936 (PMC10967535; doi:10.3390/ani14060936)
Supplement: Supplementary file 1 [file animals-14-00936-s001.zip]

Archive with 1 entries (1 files):
- animals-2802167-supplementary.pdf
